# Supplementary material for: Integrative analysis and experiments to explore angiogenesis regulators correlated with poor prognosis, immune infiltration and cancer progression in lung adenocarcinoma
Source: J Transl Med. 2021 Aug 21;19:361. doi: 10.1186/s12967-021-03031-w (PMC8380343; doi:10.1186/s12967-021-03031-w)
Supplement: Supplementary file 2 — Additional file 2:Table S1. Angiogenesis related genes. [file 12967_2021_3031_MOESM2_ESM.xls]

## Sheet: Supplymentary+Table
Angiogenesis related genes
genes	entrezID
ACTB	60
JAG1	182
AGTR2	186
AKT1	207
ANGPT1	284
ANGPT2	285
ANPEP	290
ARNT	405
CD34	947
CD36	948
CD44	960
CDH5	1003
COL4A3	1285
CTNNB1	1499
TYMP	1890
S1PR1	1901
EDNRB	1910
EFNA1	1942
EFNA3	1944
EFNB2	1948
EGF	1950
ENG	2022
EPHB2	2048
EPHB4	2050
EREG	2069
ERG	2078
ETV2	2116
FGF1	2246
FGF2	2247
FGFR3	2261
FOXC1	2296
FOXC2	2303
FLT1	2321
FLT4	2324
CXCL1	2919
CXCL3	2921
HGF	3082
HIF1A	3091
HES1	3280
ID1	3397
ID3	3399
IFNA1	3439
IFNB1	3456
IFNG	3458
IGF1	3479
IL1B	3553
IL6	3569
CXCL10	3627
ITGAV	3685
ITGB3	3690
KDR	3791
LAMA5	3911
LEP	3952
MDK	4192
MEF2C	4208
CXCL9	4283
MMP2	4313
MMP3	4314
MMP7	4316
MMP9	4318
NOTCH1	4851
NOTCH4	4855
PDGFA	5154
PDGFB	5155
PECAM1	5175
SERPINF1	5176
PF4	5196
PGF	5228
PLAU	5328
PLG	5340
PROX1	5629
PTGS1	5742
CCL2	6347
CCL11	6356
CXCL6	6372
CXCL5	6374
TAZ	6901
TEAD1	7003
TEAD4	7004
TEAD3	7005
TEK	7010
NR2F2	7026
TGFA	7039
TGFB1	7040
TGFB2	7042
TGFBR1	7046
THBS1	7057
THBS2	7058
TIMP1	7076
TIMP2	7077
TIMP3	7078
TNF	7124
TNFAIP2	7127
VEGFA	7422
VEGFC	7424
TEAD2	8463
NRP2	8828
NRP1	8829
SPHK1	8877
AURKB	9212
HAND2	9464
STAB1	23166
HEY1	23462
HEY2	23493
ANGPTL3	27329
DLL1	28514
ANGPTL4	51129
SOX18	54345
DLL4	54567
PLXDC1	57125
PROK2	60675
SOX17	64321
COL18A1	80781
SOX7	83595
ADGRB1	575
VEGFD	2277
CXCL8	3576
CNMD	11061
RBPJ	3516
YAP1	10413
ENPP2	5168
CCN2	1490
CCN1	3491
PLPP3	8613
PPBP	5473
TIE1	7075
APOH	350
APP	351
CCND2	894
COL3A1	1281
COL5A2	1290
FGFR1	2260
FSTL1	11167
JAG2	3714
KCNJ8	3764
LPL	4023
LRPAP1	4043
LUM	4060
MSX1	4487
OLR1	4973
PGLYRP1	8993
POSTN	10631
PRG2	5553
PTK2	5747
S100A4	6275
SERPINA5	5104
SLCO2A1	6578
SPP1	6696
STC1	6781
THBD	7056
TNFRSF21	27242
VAV2	7410
VCAN	1462
VTN	7448
