# Supplementary material for: Integrative analysis and experiments to explore angiogenesis regulators correlated with poor prognosis, immune infiltration and cancer progression in lung adenocarcinoma
Source: J Transl Med. 2021 Aug 21;19:361. doi: 10.1186/s12967-021-03031-w (PMC8380343; doi:10.1186/s12967-021-03031-w)
Supplement: Supplementary file 3 — Additional file 3:Table S2. Univariate and multivariate Cox regression analyses of the prognostic genes to OS in LUAD patients. [file 12967_2021_3031_MOESM3_ESM.xls]

## Sheet: uniCox
Univariate and multivariate Cox regression analyses of the prognostic genes to OS in LUAD patients.
Univariate Cox regression analyses
id	HR	HR.95L	HR.95H	pvalue
ANGPT1	0.769688	0.624112	0.949221	0.014399
POSTN	1.13378	1.01792	1.26281	0.0224313
PECAM1	0.780959	0.644217	0.946725	0.0118222
COL5A2	1.14657	1.0244	1.28332	0.0173476
ERG	0.707737	0.545256	0.918637	0.00938525
PDGFB	1.23859	1.03967	1.47558	0.0166008
LPL	0.887113	0.805609	0.976863	0.0148489
ANGPTL4	1.19677	1.09625	1.30651	6.00101e-05
TEK	0.777076	0.62913	0.959812	0.0192521
EPHB2	1.25376	1.06704	1.47316	0.00598568
SERPINA5	1.19819	1.03057	1.39307	0.0186906
COL4A3	0.77534	0.662678	0.907156	0.00149163
AURKB	1.18522	1.04952	1.33847	0.0061629
VEGFD	0.746898	0.639602	0.872194	0.000225882
CCND2	0.839059	0.708591	0.99355	0.0418502
multivariate Cox regression analyses
id	HR	HR.95L	HR.95H	pvalue
COL5A2	1.10394	0.980326	1.24314	0.102675
EPHB2	1.20018	1.01275	1.42229	0.0351819
